# Supplementary material for: Fibroblast Growth Factor 2-Immobilized Biointerfaces Drive Exogenous Transforming Growth Factor β1-Independent Chondrogenesis of Human Mesenchymal Stem Cell and Ectopic Cartilage Tissue Formation
Source: Biomater Res. 2026 Jun 1;30:0367. doi: 10.34133/bmr.0367 (PMC13223357; doi:10.34133/bmr.0367)
Supplement: Supplementary 1 — Figs. S1 to S5 Table S1 [file bmr.0367.f1.zip]

Archive with 2 entries (2 files):
- Suppl Materials_Yongsung Hwang_FINAL.docx
- Table_FINAL.docx
